# Supplementary material for: The Rapid Assessment of Aggregated Wastewater Samples for Genomic Surveillance of SARS-CoV-2 on a City-Wide Scale
Source: Pathogens. 2021 Oct 1;10(10):1271. doi: 10.3390/pathogens10101271 (PMC8541652; doi:10.3390/pathogens10101271)
Supplement: Supplementary file 1 [file pathogens-10-01271-s001.zip]

Archive with 2 entries (2 files):
- File S1-Detailed Wastewater Analysis Protocol.pdf
- Table S1-City of Louisville SARSCoV2 Public Health Data.xlsx
